# Supplementary material for: Signatures of local nitrogen adaptation in the Brachypodium distachyon root microbiome
Source: New Phytol. 2025 Oct 29;249(1):433–47. doi: 10.1111/nph.70684 (PMC12676078; doi:10.1111/nph.70684)
Supplement: Supplementary file 1 — Dataset S1 The estimated historic environmental data for each plant genotype, derived from publicly available datasets, as well as the plant phenotypic data from our nitrogen manipulation experiment. [file NPH-249-433-s002.xlsx]

## Sheet: metadata
New Phytologist Supporting Information
Article title: Signatures of local nitrogen adaptation in the Brachypodium distachyon root-microbiome
Authors: Kevin D. Ricks, Sierra S. Raglin, & Angela D. Kent
Article acceptance date: 9 October 2025

## Sheet: environmental_data_for_genotype
GenotypeID	Accession	ID	Collection_location	Elevation_meters	Soil_nitrogen_g/kg	Soil_pH	Soil_cec_cmol/kg	Precipitation_spring_mm	Precipitation_summer_mm	Precipitation_fall_mm	Temperature_C	Soil_phosphorus_mg/kg
Genotype1	W6 39234	Adi-1	37.77069444, 38.35227778	510	1.09	7.2	28.7	59.6667	4	37	17.2667	693.872
Genotype2	W6 39270	Gaz-9	37.12772222, 37.39080556	891	1.12	7.1	23.9	55	3.33333	34.6667	14.975	787.497
Genotype3	W6 39281	Kah-4	37.73397222, 38.53338889	665	1.01	7.3	30.9	58.6667	4	34.6667	17.0083	731.137
Genotype4	W6 39287	Koz-4	38.15227778, 41.60966667	853	1.39	7.3	28.1	86.6667	5.33333	46	15.3583	672.897
Genotype5	W6 39301	BdTR1B	41.08533333, 29.3147222	141	1.67	6.8	24.8	50.3333	33.6667	79.3333	13.7583	524.45
Genotype6	W6 39304	BdTR1E	38.41677778, 28.03133333	986	1.28	6.5	22.6	61.3333	14.3333	46	12.725	594.144
Genotype7	W6 39308	BdTR1I	38.09305556, 28.58305556	841	1.22	6.5	20.9	56.3333	14	43	13.3667	601.777
Genotype8	W6 39311	BdTR1M	39.08672222, 30.25247222	1076	1.08	7.2	24.3	53.6667	22.6667	34.6667	10.7417	718.065
Genotype9	W6 39315	BdTR2C	39.08580556, 31.89150000	864	0.96	7.8	24.1	43.3333	18.3333	27.6667	11.8417	657.964
Genotype10	W6 39324	BdTR2M	38.09800000, 34.09455556	1406	1.08	7.7	23.6	47.6667	12.3333	21	9.375	721.978
Genotype11	W6 39325	BdTR2N	37.76786111, 33.51961111	1013	1.12	7.7	20.5	47.3333	8.66667	28	10.45	691.597
Genotype12	W6 39328	BdTR2R	39.41286111, 32.98811111	1192	0.8	7.8	25.7	47.3333	15	24.3333	10.4833	593.147
Genotype13	W6 39329	BdTR2S	38.75800000, 34.07175000	1142	1.36	7.8	25.2	47.6667	14	25.3333	10.5083	682.609
Genotype14	W6 39331	BdTR3B	37.10886111, 34.07141667	2385	1.44	7.1	26.3	67.6667	16	31.3333	4.36667	745.868
Genotype15	W6 39334	BdTR3E	39.74819444, 34.65033333	1035	1.18	7.7	23.2	47.3333	20	29.3333	11.2667	586.682
Genotype16	W6 39337	BdTR3H	37.77866667, 35.20266667	3196	2.31	6.5	24.7	82	22.6667	39.6667	-0.933333	741.452
Genotype17	W6 39338	BdTR3I	39.74758333, 36.81580556	1574	1.03	7.7	41.6	53.6667	18.6667	28.6667	8.58333	643.267
Genotype18	W6 39339	BdTR3J	38.75702778, 36.28247222	1849	1.6	7.7	26.8	56.6667	20.3333	30.6667	6.325	745.283
Genotype19	W6 39341	BdTR3M	37.76611111, 37.88988889	614	1.23	7.2	31.8	59.3333	4.66667	35.3333	15.3833	725.961
Genotype20	W6 39342	BdTR3N	37.43455556, 36.81933333	787	1.18	7.2	24.5	67	6	43	15.925	640.669
Genotype21	W6 39343	BdTR3O	37.11736111, 39.03044444	448	1.14	7.4	33.8	47	2.66667	21.3333	18.0417	734.685
Genotype22	W6 39345	BdTR3R	37.43719444, 40.13069444	710	1.37	7.4	35.7	67.3333	3	31.3333	16.1917	602.72
Genotype23	W6 39346	BdTR3S	38.09541667, 40.65855556	688	1.54	7.3	35.7	74.6667	4.66667	37.3333	15.4333	618.896
Genotype24	W6 39347	BdTR3T	37.45880556, 41.24416667	975	1.64	7.3	41.4	84	3	39.3333	15.9583	649.229
Genotype25	W6 39363	BdTR5F	40.39363889, 32.98536111	1596	2.24	6.6	24.2	67	30.3333	30.3333	6.70833	649.793
Genotype26	W6 39371	BdTR5O	39.75444444, 33.53788889	872	0.99	7.7	31.3	45	16.6667	25.6667	11.6833	660.315
Genotype27	W6 39397	BdTR9F	37.42727778, 28.58522222	513	0.96	6.6	22.2	58	12.3333	55.3333	16.0083	543.438
Genotype28	W6 39398	BdTR9G	39.75950000, 29.67805556	1007	1.31	6.8	22.1	58	23	40.6667	10	598.003
Genotype29	W6 39404	BdTR10A	38.42966667, 31.30936111	1301	1.19	7	22.4	55.6667	23.3333	35	10.1333	684.049
Genotype30	W6 39405	BdTR10B	38.42805556, 32.40458333	1012	1.13	7.8	23.4	45.6667	13	26.3333	10.5167	654.707
Genotype31	W6 39409	BdTR10F	37.76155556, 39.58241667	1156	1.25	7.3	31	79	5	41.3333	14.3083	602.115
Genotype32	W6 39413	BdTR10J	37.79769444, 41.77363889	612	1.42	7.4	37.7	81.3333	3.33333	39	17.625	695.176
Genotype33	W6 39417	BdTR10O	39.73816667, 28.04019444	363	1.25	6.4	20.8	54.3333	17.3333	49.3333	13.375	567.784
Genotype34	W6 39419	BdTR11B	41.42163889, 27.47688889	124	1.44	7.1	24	49	28.6667	54	13.6583	717.118
Genotype35	W6 39423	BdTR11F	38.09691667, 42.32188889	1713	2.19	6.9	24.1	112.667	8.33333	68	10.7167	716.03
Genotype36	W6 39425	BdTR11H	41.08533333, 26.93147222	141	1.51	6.8	23.4	54.3333	27.3333	58.3333	13.525	620.916
Genotype37	W6 39427	BdTR12A	36.78302778, 32.96297222	1957	1.13	7.1	24.5	64.6667	16	40	7.225	694.66
Genotype38	W6 39428	BdTR12B	40.40552778, 34.63613889	1088	1.41	7.3	22.1	55.3333	28.3333	33.3333	9.63333	678.117
Genotype39	W6 39441	BdTR13M	37.47450000, 43.44586111	1957	2.13	7.1	26.8	100.333	5.66667	51.6667	9.61667	681.973
Genotype40	W6 39442	BdTR13N	36.76644444, 44.53525000	886	2.17	7.4	37.1	92.3333	0.333333	32.6667	16.325	708.212

## Sheet: greenhouse_phenotype_data
Accession	Greenhouse_microbe_treatment	Greenhouse_nitrogen_treatment	Block	Rep	Height_cm	Biomass_mg	TilleriFg	Germination_status_3	Notes
W6 39304	sterile	lowN	S_1	1	8	9	T	T
W6 39270	sterile	lowN	S_1	1	7.9	8	T	T
W6 39325	sterile	lowN	S_1	1	8.9	11	T	T
W6 39341	sterile	lowN	S_1	1	12.2	64	T	T
W6 39287	sterile	lowN	S_1	1	9.5	12	T	T
W6 39363	sterile	lowN	S_1	1				F
W6 39397	sterile	lowN	S_1	1	9.8	22	T	T
W6 39337	sterile	lowN	S_1	1	8.8	10	T	T
W6 39441	sterile	lowN	S_1	1				F
W6 39423	sterile	lowN	S_1	1				F
W6 39304	sterile	highN	S_1	1	13.6	53	T	T
W6 39270	sterile	highN	S_1	1	15.4	212	T	T
W6 39325	sterile	highN	S_1	1	17.6	40	T	T
W6 39341	sterile	highN	S_1	1	16.4	40	F	T
W6 39287	sterile	highN	S_1	1	15.3	127	T	T
W6 39363	sterile	highN	S_1	1	11.8	42	T	T
W6 39397	sterile	highN	S_1	1	13.8	86	T	T
W6 39337	sterile	highN	S_1	1	14.3	103	T	T
W6 39441	sterile	highN	S_1	1	14.7	37	T	T
W6 39423	sterile	highN	S_1	1	15.9	64	T	T
W6 39304	sterile	lowN	S_2	2	6	25	F	T
W6 39270	sterile	lowN	S_2	2	7.8	9	T	T
W6 39325	sterile	lowN	S_2	2				F
W6 39341	sterile	lowN	S_2	2				F
W6 39287	sterile	lowN	S_2	2	6.8	10	T	T
W6 39363	sterile	lowN	S_2	2	6.9	8	T	T
W6 39397	sterile	lowN	S_2	2	5.7	10	T	T
W6 39337	sterile	lowN	S_2	2	5.7	7	T	T
W6 39441	sterile	lowN	S_2	2	7.4	7	T	T
W6 39423	sterile	lowN	S_2	2	9.8	61	T	T
W6 39304	sterile	highN	S_2	2	11.9	56	T	T
W6 39270	sterile	highN	S_2	2				F
W6 39325	sterile	highN	S_2	2				F
W6 39341	sterile	highN	S_2	2	14	87	F	T
W6 39287	sterile	highN	S_2	2				F
W6 39363	sterile	highN	S_2	2	10.9	111	T	T
W6 39397	sterile	highN	S_2	2	12.5	71	T	T
W6 39337	sterile	highN	S_2	2	13.2	60	T	T
W6 39441	sterile	highN	S_2	2				F
W6 39423	sterile	highN	S_2	2	14.1	75	T	T
W6 39304	sterile	lowN	S_3	3				F
W6 39270	sterile	lowN	S_3	3	8.6	10	F	T
W6 39325	sterile	lowN	S_3	3	12.3	31	T	T
W6 39341	sterile	lowN	S_3	3	9.1	17	T	T
W6 39287	sterile	lowN	S_3	3	7.6	26	T	T
W6 39363	sterile	lowN	S_3	3	6.4	16	T	T
W6 39397	sterile	lowN	S_3	3	4.9	8	F	T
W6 39337	sterile	lowN	S_3	3	8	10	T	T
W6 39441	sterile	lowN	S_3	3	4.1	4	T	T
W6 39423	sterile	lowN	S_3	3	13.1	77	T	T
W6 39304	sterile	highN	S_3	3				F
W6 39270	sterile	highN	S_3	3	15.8	143.1	T	T
W6 39325	sterile	highN	S_3	3	13	83.6	T	T
W6 39341	sterile	highN	S_3	3	17	34.6	F	T
W6 39287	sterile	highN	S_3	3	12		T	T	Sample lost
W6 39363	sterile	highN	S_3	3				F
W6 39397	sterile	highN	S_3	3				F
W6 39337	sterile	highN	S_3	3				F
W6 39441	sterile	highN	S_3	3				F
W6 39423	sterile	highN	S_3	3	16		T	T	Sample lost
W6 39304	sterile	lowN	S_4	4				F
W6 39270	sterile	lowN	S_4	4				F
W6 39325	sterile	lowN	S_4	4	10	20	F	T
W6 39341	sterile	lowN	S_4	4	9.5	7	F	T
W6 39287	sterile	lowN	S_4	4	7.4	13	F	T
W6 39363	sterile	lowN	S_4	4			F	F
W6 39397	sterile	lowN	S_4	4	5.3	9	F	T
W6 39337	sterile	lowN	S_4	4				F
W6 39441	sterile	lowN	S_4	4	10.8	42	F	T
W6 39423	sterile	lowN	S_4	4	7.9	11	F	T
W6 39304	sterile	highN	S_4	4	11.8	59	T	T
W6 39270	sterile	highN	S_4	4	14.1	110	T	T
W6 39325	sterile	highN	S_4	4				F
W6 39341	sterile	highN	S_4	4	12.9	44	T	T
W6 39287	sterile	highN	S_4	4	10.5	86	T	T
W6 39363	sterile	highN	S_4	4	8.6	56	T	T
W6 39397	sterile	highN	S_4	4	13.9	133	T	T
W6 39337	sterile	highN	S_4	4	10.5	85	T	T
W6 39441	sterile	highN	S_4	4	17	123	F	T
W6 39423	sterile	highN	S_4	4				F
W6 39304	sterile	lowN	S_5	5	9.5	12	F	T
W6 39270	sterile	lowN	S_5	5	14.3	77	T	T
W6 39325	sterile	lowN	S_5	5	8.5	9	F	T
W6 39341	sterile	lowN	S_5	5				F
W6 39287	sterile	lowN	S_5	5				F
W6 39363	sterile	lowN	S_5	5				F
W6 39397	sterile	lowN	S_5	5				F
W6 39337	sterile	lowN	S_5	5	12.5	127	T	T
W6 39441	sterile	lowN	S_5	5				F
W6 39423	sterile	lowN	S_5	5	8	11	F	T
W6 39304	sterile	highN	S_5	5	10.9	44	T	T
W6 39270	sterile	highN	S_5	5				F
W6 39325	sterile	highN	S_5	5	14.3	78	T	T
W6 39341	sterile	highN	S_5	5	17.3	110	T	T
W6 39287	sterile	highN	S_5	5	11.9	62	T	T
W6 39363	sterile	highN	S_5	5	10.7	104	T	T
W6 39397	sterile	highN	S_5	5	13.1	189	T	T
W6 39337	sterile	highN	S_5	5	10.7	125	T	T
W6 39441	sterile	highN	S_5	5	16.8	108	F	T
W6 39423	sterile	highN	S_5	5	14	74	F	T
W6 39304	sterile	lowN	S_6	6	9.7	9	F	T
W6 39270	sterile	lowN	S_6	6	5.5	5	F	T
W6 39325	sterile	lowN	S_6	6				F
W6 39341	sterile	lowN	S_6	6				F
W6 39287	sterile	lowN	S_6	6				F
W6 39363	sterile	lowN	S_6	6	9.9	39	T	T
W6 39397	sterile	lowN	S_6	6	4.3	9	F	T
W6 39337	sterile	lowN	S_6	6				F
W6 39441	sterile	lowN	S_6	6				F
W6 39423	sterile	lowN	S_6	6				F
W6 39304	sterile	highN	S_6	6	13	49	F	T
W6 39270	sterile	highN	S_6	6	13.4	54	F	T
W6 39325	sterile	highN	S_6	6	7	15	F	T
W6 39341	sterile	highN	S_6	6	14	55	F	T
W6 39287	sterile	highN	S_6	6	10	58	T	T
W6 39363	sterile	highN	S_6	6	9.9	31	F	T
W6 39397	sterile	highN	S_6	6	11.3	61	T	T
W6 39337	sterile	highN	S_6	6	8.7	21	F	T
W6 39441	sterile	highN	S_6	6	12.6	34	F	T
W6 39423	sterile	highN	S_6	6	12.2	51	F	T
W6 39304	sterile	lowN	S_7	7				F
W6 39270	sterile	lowN	S_7	7				F
W6 39325	sterile	lowN	S_7	7				F
W6 39341	sterile	lowN	S_7	7				F
W6 39287	sterile	lowN	S_7	7				F
W6 39363	sterile	lowN	S_7	7				F
W6 39397	sterile	lowN	S_7	7				F
W6 39337	sterile	lowN	S_7	7				F
W6 39441	sterile	lowN	S_7	7				F
W6 39423	sterile	lowN	S_7	7				F
W6 39304	sterile	highN	S_7	7				F
W6 39270	sterile	highN	S_7	7				F
W6 39325	sterile	highN	S_7	7				F
W6 39341	sterile	highN	S_7	7				F
W6 39287	sterile	highN	S_7	7				F
W6 39363	sterile	highN	S_7	7				F
W6 39397	sterile	highN	S_7	7				F
W6 39337	sterile	highN	S_7	7				F
W6 39441	sterile	highN	S_7	7				F
W6 39423	sterile	highN	S_7	7				F
W6 39304	sterile	lowN	S_8	8	11.3	33.8	F	T
W6 39270	sterile	lowN	S_8	8	16	30.9	F	T
W6 39325	sterile	lowN	S_8	8	12.8	56.3	T	T
W6 39341	sterile	lowN	S_8	8	12.5	75.3	T	T
W6 39287	sterile	lowN	S_8	8	12	60.2	F	T
W6 39363	sterile	lowN	S_8	8	11	41.5	F	T
W6 39397	sterile	lowN	S_8	8	16	66.5	F	T
W6 39337	sterile	lowN	S_8	8	13.5	40.4	F	T
W6 39441	sterile	lowN	S_8	8	11	57.1	F	T
W6 39423	sterile	lowN	S_8	8	11	23.3	F	T
W6 39304	sterile	highN	S_8	8	10.8	70	T	T
W6 39270	sterile	highN	S_8	8	12	75	T	T
W6 39325	sterile	highN	S_8	8	8.7	34	F	T
W6 39341	sterile	highN	S_8	8	10.2	47	T	T
W6 39287	sterile	highN	S_8	8	11.4	26	F	T
W6 39363	sterile	highN	S_8	8				F
W6 39397	sterile	highN	S_8	8	10.6	151	T	T
W6 39337	sterile	highN	S_8	8	8.6	53	T	T
W6 39441	sterile	highN	S_8	8	12.7	12.6	T	T
W6 39423	sterile	highN	S_8	8	11.5	63	T	T
W6 39304	sterile	lowN	S_9	9	7.5	11	F	T
W6 39270	sterile	lowN	S_9	9	7.7	12	F	T
W6 39325	sterile	lowN	S_9	9	6.8	12	F	T
W6 39341	sterile	lowN	S_9	9				F
W6 39287	sterile	lowN	S_9	9	5.4	13	F	T
W6 39363	sterile	lowN	S_9	9	7.7	15	F	T
W6 39397	sterile	lowN	S_9	9	4	11	F	T
W6 39337	sterile	lowN	S_9	9	5.9	10	F	T
W6 39441	sterile	lowN	S_9	9				F
W6 39423	sterile	lowN	S_9	9	6.9	17	F	T
W6 39304	sterile	highN	S_9	9			T	F
W6 39270	sterile	highN	S_9	9	13	119.3	T	T
W6 39325	sterile	highN	S_9	9				F
W6 39341	sterile	highN	S_9	9	18.5	125.2	T	T
W6 39287	sterile	highN	S_9	9	15.5	157.7	T	T
W6 39363	sterile	highN	S_9	9				F
W6 39397	sterile	highN	S_9	9	11	101.4	T	T
W6 39337	sterile	highN	S_9	9	12	78.8	T	T
W6 39441	sterile	highN	S_9	9	17	112	T	T
W6 39423	sterile	highN	S_9	9				F
W6 39304	sterile	lowN	S_10	10				F
W6 39270	sterile	lowN	S_10	10	13.8	58.5	T	T
W6 39325	sterile	lowN	S_10	10				F
W6 39341	sterile	lowN	S_10	10				F
W6 39287	sterile	lowN	S_10	10	10.5	88.8	F	T
W6 39363	sterile	lowN	S_10	10	8.2	10.6	F	T
W6 39397	sterile	lowN	S_10	10	12	58.6	T	T
W6 39337	sterile	lowN	S_10	10	10	40.4	F	T
W6 39441	sterile	lowN	S_10	10	11.5	52.5	F	T
W6 39423	sterile	lowN	S_10	10	6.2	22.8	T	T
W6 39304	sterile	highN	S_10	10	12	116.8	T	T
W6 39270	sterile	highN	S_10	10				F
W6 39325	sterile	highN	S_10	10				F
W6 39341	sterile	highN	S_10	10	17	178.3	T	T
W6 39287	sterile	highN	S_10	10	16	114.8	T	T
W6 39363	sterile	highN	S_10	10				F
W6 39397	sterile	highN	S_10	10				F
W6 39337	sterile	highN	S_10	10	14	157.7	T	T
W6 39441	sterile	highN	S_10	10	8.5	38.1	T	T
W6 39423	sterile	highN	S_10	10	15	207.2	T	T
W6 39304	live	lowN	L_1	1	12.3	470	T	T
W6 39270	live	lowN	L_1	1	12.8	47	T	T
W6 39325	live	lowN	L_1	1	13.3	35	F	T
W6 39341	live	lowN	L_1	1	13.6	39	F	T
W6 39287	live	lowN	L_1	1	10.1	36	F	T
W6 39363	live	lowN	L_1	1	12.4	30	F	T
W6 39397	live	lowN	L_1	1	11.8	44	F	T
W6 39337	live	lowN	L_1	1	10.9	43	F	T
W6 39441	live	lowN	L_1	1				F
W6 39423	live	lowN	L_1	1	15.8	45	F	T
W6 39304	live	highN	L_1	1				F
W6 39270	live	highN	L_1	1	15.8	171	T	T
W6 39325	live	highN	L_1	1	15.4	68	T	T
W6 39341	live	highN	L_1	1	10.6	135	T	T
W6 39287	live	highN	L_1	1	13.9	109	T	T
W6 39363	live	highN	L_1	1				F
W6 39397	live	highN	L_1	1				F
W6 39337	live	highN	L_1	1	15.5	196	T	T
W6 39441	live	highN	L_1	1	16.4	178	T	T
W6 39423	live	highN	L_1	1	16.2	170	T	T
W6 39304	live	lowN	L_2	2	15.5	41	F	T
W6 39270	live	lowN	L_2	2	15.7	24	F	T
W6 39325	live	lowN	L_2	2	15.6	360	F	T
W6 39341	live	lowN	L_2	2	14.8	86	T	T
W6 39287	live	lowN	L_2	2	13.5	32	F	T
W6 39363	live	lowN	L_2	2	10.5	35	F	T
W6 39397	live	lowN	L_2	2	13.4	45	T	T
W6 39337	live	lowN	L_2	2	11.7	37	F	T
W6 39441	live	lowN	L_2	2	11.7	21	F	T
W6 39423	live	lowN	L_2	2	14.8	35	F	T
W6 39304	live	highN	L_2	2	14	172	T	T
W6 39270	live	highN	L_2	2	15.2	227	T	T
W6 39325	live	highN	L_2	2	14.2	169	T	T
W6 39341	live	highN	L_2	2	17.1	176	T	T
W6 39287	live	highN	L_2	2	18.9	178	T	T
W6 39363	live	highN	L_2	2				F
W6 39397	live	highN	L_2	2				F
W6 39337	live	highN	L_2	2	15.3	98	T	T
W6 39441	live	highN	L_2	2	15.9	159	T	T
W6 39423	live	highN	L_2	2	15.8	158	T	T
W6 39304	live	lowN	L_3	3	18.9	39	T	T
W6 39270	live	lowN	L_3	3	12.6	40	T	T
W6 39325	live	lowN	L_3	3	17.1	35	T	T
W6 39341	live	lowN	L_3	3	14.6	81	T	T
W6 39287	live	lowN	L_3	3	10.6	28	T	T
W6 39363	live	lowN	L_3	3	11.9	48	T	T
W6 39397	live	lowN	L_3	3	13.7	44	T	T
W6 39337	live	lowN	L_3	3				F
W6 39441	live	lowN	L_3	3				F
W6 39423	live	lowN	L_3	3	13.2	28	T	T
W6 39304	live	highN	L_3	3	15	133	T	T
W6 39270	live	highN	L_3	3	16.4	190	T	T
W6 39325	live	highN	L_3	3	13.4	142	T	T
W6 39341	live	highN	L_3	3	14.3	177	T	T
W6 39287	live	highN	L_3	3	16.3	188	T	T
W6 39363	live	highN	L_3	3	14.9	152	T	T
W6 39397	live	highN	L_3	3	15.2	178	T	T
W6 39337	live	highN	L_3	3	15.8	157	T	T
W6 39441	live	highN	L_3	3	19.7	179	T	T
W6 39423	live	highN	L_3	3	20.4	101	T	T
W6 39304	live	lowN	L_4	4	16	45	T	T
W6 39270	live	lowN	L_4	4	17.9	56	T	T
W6 39325	live	lowN	L_4	4				F
W6 39341	live	lowN	L_4	4	15.1	34	T	T
W6 39287	live	lowN	L_4	4	12.7	48	F	T
W6 39363	live	lowN	L_4	4	11.6	39	T	T
W6 39397	live	lowN	L_4	4	13.8	42	T	T
W6 39337	live	lowN	L_4	4	12.2	23	T	T
W6 39441	live	lowN	L_4	4	14.3	35	T	T
W6 39423	live	lowN	L_4	4	9	25	T	T
W6 39304	live	highN	L_4	4	13.2	59	T	T
W6 39270	live	highN	L_4	4	13.4	231	T	T
W6 39325	live	highN	L_4	4				F
W6 39341	live	highN	L_4	4	20.2	200	T	T
W6 39287	live	highN	L_4	4				F
W6 39363	live	highN	L_4	4			F	F
W6 39397	live	highN	L_4	4	13.4	150	T	T
W6 39337	live	highN	L_4	4	16.2	168	T	T
W6 39441	live	highN	L_4	4	18	186	T	T
W6 39423	live	highN	L_4	4	12.9	40	T	T
W6 39304	live	lowN	L_5	5	12.7	14	T	T
W6 39270	live	lowN	L_5	5	20.7	39	T	T
W6 39325	live	lowN	L_5	5	16.5	26	T	T
W6 39341	live	lowN	L_5	5	20.6	51	T	T
W6 39287	live	lowN	L_5	5	13.7	30	T	T
W6 39363	live	lowN	L_5	5	7.2	6	T	T
W6 39397	live	lowN	L_5	5	15.1	59	T	T
W6 39337	live	lowN	L_5	5	14.6	46	T	T
W6 39441	live	lowN	L_5	5	13.3	26	T	T
W6 39423	live	lowN	L_5	5	13.1	29	T	T
W6 39304	live	highN	L_5	5	14.7	171	T	T
W6 39270	live	highN	L_5	5	20.4	176	T	T
W6 39325	live	highN	L_5	5				F
W6 39341	live	highN	L_5	5	20.5	225	T	T
W6 39287	live	highN	L_5	5	16.5	204	T	T
W6 39363	live	highN	L_5	5				F
W6 39397	live	highN	L_5	5	10.3	65	T	T
W6 39337	live	highN	L_5	5	17.2	132	T	T
W6 39441	live	highN	L_5	5	17.8	160	F	T
W6 39423	live	highN	L_5	5	24.1	219	T	T
W6 39304	live	lowN	L_6	6				F
W6 39270	live	lowN	L_6	6	16	33	T	T
W6 39325	live	lowN	L_6	6				F
W6 39341	live	lowN	L_6	6	18.3	51	T	T
W6 39287	live	lowN	L_6	6				F
W6 39363	live	lowN	L_6	6	10.1	37	T	T
W6 39397	live	lowN	L_6	6	10.3	33	T	T
W6 39337	live	lowN	L_6	6	8.1	16	T	T
W6 39441	live	lowN	L_6	6	9.5	20	T	T
W6 39423	live	lowN	L_6	6	12.3	66	T	T
W6 39304	live	highN	L_6	6	14	172	T	T
W6 39270	live	highN	L_6	6	15.3	218	T	T
W6 39325	live	highN	L_6	6				F
W6 39341	live	highN	L_6	6	15.8	181	T	T
W6 39287	live	highN	L_6	6	16.1	194	T	T
W6 39363	live	highN	L_6	6	15.6	160	T	T
W6 39397	live	highN	L_6	6	15.8	181	T	T
W6 39337	live	highN	L_6	6	13.6	60	T	T
W6 39441	live	highN	L_6	6				F
W6 39423	live	highN	L_6	6	16.9	189	T	T
W6 39304	live	lowN	L_7	7				F
W6 39270	live	lowN	L_7	7	12	78	T	T
W6 39325	live	lowN	L_7	7	15.5	40	T	T
W6 39341	live	lowN	L_7	7	13.3	78	T	T
W6 39287	live	lowN	L_7	7	10.9	54	T	T
W6 39363	live	lowN	L_7	7	10.7	81	F	T
W6 39397	live	lowN	L_7	7	12.8	50	T	T
W6 39337	live	lowN	L_7	7	9	27	T	T
W6 39441	live	lowN	L_7	7	13.9	58	F	T
W6 39423	live	lowN	L_7	7	15.1	54	T	T
W6 39304	live	highN	L_7	7				F
W6 39270	live	highN	L_7	7	15.5	235	T	T
W6 39325	live	highN	L_7	7				F
W6 39341	live	highN	L_7	7	11.3	108	F	T
W6 39287	live	highN	L_7	7	11.5	149	T	T
W6 39363	live	highN	L_7	7				F
W6 39397	live	highN	L_7	7				F
W6 39337	live	highN	L_7	7	11.5	109	T	T
W6 39441	live	highN	L_7	7	15.5	141	T	T
W6 39423	live	highN	L_7	7	18.8	187	T	T
W6 39304	live	lowN	L_8	8	10.5	36	T	T
W6 39270	live	lowN	L_8	8	16.2	33	T	T
W6 39325	live	lowN	L_8	8	13.2	57	T	T
W6 39341	live	lowN	L_8	8	13	75	T	T
W6 39287	live	lowN	L_8	8	12.3	61	T	T
W6 39363	live	lowN	L_8	8	10.8	42	T	T
W6 39397	live	lowN	L_8	8	16.1	68	T	T
W6 39337	live	lowN	L_8	8	13.3	39	T	T
W6 39441	live	lowN	L_8	8	11.2	64	T	T
W6 39423	live	lowN	L_8	8	11.4	24	T	T
W6 39304	live	highN	L_8	8	18	76	T	T
W6 39270	live	highN	L_8	8	14.1	71	T	T
W6 39325	live	highN	L_8	8	14.7	184	T	T
W6 39341	live	highN	L_8	8	16.6	100	T	T
W6 39287	live	highN	L_8	8	15.5	213	T	T
W6 39363	live	highN	L_8	8				F
W6 39397	live	highN	L_8	8				F
W6 39337	live	highN	L_8	8				F
W6 39441	live	highN	L_8	8	25.5	191	T	T
W6 39423	live	highN	L_8	8				F
W6 39304	live	lowN	L_9	9				F
W6 39270	live	lowN	L_9	9				F
W6 39325	live	lowN	L_9	9	11.1	31	T	T
W6 39341	live	lowN	L_9	9	11.4	38	T	T
W6 39287	live	lowN	L_9	9	11.4	28	T	T
W6 39363	live	lowN	L_9	9				F
W6 39397	live	lowN	L_9	9	9.1	27	T	T
W6 39337	live	lowN	L_9	9	9.5	30	T	T
W6 39441	live	lowN	L_9	9				F
W6 39423	live	lowN	L_9	9	13.9	51	T	T
W6 39304	live	highN	L_9	9	9	44	F	T
W6 39270	live	highN	L_9	9	12.5	122	T	T
W6 39325	live	highN	L_9	9				F
W6 39341	live	highN	L_9	9	18.8	125	T	T
W6 39287	live	highN	L_9	9	15.9	159	F	T
W6 39363	live	highN	L_9	9				F
W6 39397	live	highN	L_9	9	11.5	104	T	T
W6 39337	live	highN	L_9	9	12.7	79	F	T
W6 39441	live	highN	L_9	9	17.5	115	T	T
W6 39423	live	highN	L_9	9				F
W6 39304	live	lowN	L_10	10				F
W6 39270	live	lowN	L_10	10	14.4	60	F	T
W6 39325	live	lowN	L_10	10				F
W6 39341	live	lowN	L_10	10				F
W6 39287	live	lowN	L_10	10	11.1	38	T	T
W6 39363	live	lowN	L_10	10	8.4	11	T	T
W6 39397	live	lowN	L_10	10	12	60	T	T
W6 39337	live	lowN	L_10	10	10.2	41	T	T
W6 39441	live	lowN	L_10	10	12.9	52	T	T
W6 39423	live	lowN	L_10	10	7.1	22	T	T
W6 39304	live	highN	L_10	10	12.4	119	T	T
W6 39270	live	highN	L_10	10				F
W6 39325	live	highN	L_10	10				F
W6 39341	live	highN	L_10	10	20.2	183	T	T
W6 39287	live	highN	L_10	10	15.9	147	T	T
W6 39363	live	highN	L_10	10				F
W6 39397	live	highN	L_10	10				F
W6 39337	live	highN	L_10	10	14.7	160	T	T
W6 39441	live	highN	L_10	10	9.4	39	F	T
W6 39423	live	highN	L_10	10	16.4	212	T	T
